# Supplementary material for: Quantifying inherent predictability and spatial synchrony in the aphid vector Myzus persicae: field‐scale patterns of abundance and regional forecasting error in the UK
Source: Pest Manag Sci. 2022 Dec 19;79(4):1331–41. doi: 10.1002/ps.7292 (PMC10952309; doi:10.1002/ps.7292)
Supplement: Supplementary file 6 — Table S1. Mixed Model Autocorrelation Function corAR1 [file PS-79-1331-s002.xlsx]

## Sheet: Table S1 corAR1
	corAR1 present	corAR1 absent	ACF normalized residuals plot
	AIC	AIC	95% CI exceeded in corAR1 absent model
2014	614.66	626.4	No
2015	778.62	768.57	Yes. Marginal Lag 7
2016	701.58	689.96	No
2017	886.62	780.8	No
2018	747.61	752.18	No
2019	1734.35	1707.96	No
2020	1963.4	1999.65	Yes. Marginal Lag 3
